# Supplementary material for: Identification of miRNAs during mouse postnatal ovarian development and superovulation
Source: J Ovarian Res. 2015 Jul 8;8:44. doi: 10.1186/s13048-015-0170-2 (PMC4499447; doi:10.1186/s13048-015-0170-2)
Supplement: Additional file 2: Table S2. — List of putative novel microRNAs. [file 13048_2015_170_MOESM2_ESM.xlsx]

## Sheet: Sheet1
provisional id	mature sequence	star sequence	precursor sequence	total read count	mature read count	example miRBase miRNA with the same seed	precursor coordinate
chr8_20286	ucacccuggacugacucucagg	gugaggcucaguauggggugg	gugaggcucaguauggggugggggugucgucgccugcccgacugaccacccacucacccuggacugacucucagg	9508	9491	hsa-miR-3620	chr8:74993913..74993988:-
chr7_17670	uacagagugaguuccaggacag	uauccuggagcucacucuguag	uacagagugaguuccaggacagggucucucuguguggccugggcuauccuggagcucacucuguag	1358	1287	hsa-miR-4797-5p	chr7:31406976..31407042:-
chr4_9290	ggugcacaaugcucuggcca	ugcccauugcugcaccuucauu	ggugcacaaugcucuggccauuccuugaaccugugugucugccaauguucugaucaggugugugcccauugcugcaccuucauu	2224	884	-	chr4:143452735..143452819:+
chr9_21825	cuugugugugcauguauaugu	auguaugugcaugugugug	auguaugugcauguguguguguaugaaugugugcauaucuguguguguuugugugugcuugugugugcauguauaugu	327	326	bta-miR-2345	chr9:110956024..110956102:+
chr7_18474	ugauuggaagacacucugcaau	agcagagguaucucuuccauuccca	agcagagguaucucuuccauucccaguuggcucugcucacuagcuggugauuggaagacacucugcaau	241	241	ath-miR779.2	chr7:128183861..128183930:-
chr15_35760	acugaguugaaggcaaaggu	gcuuugccuucagcuuagucgu	acugaguugaaggcaaagguaguaaugucugacuuagcuuugccuucagcuuagucgu	199	197	hsa-miR-4682	chr15:40862392..40862450:+
chr12_31788	uugaacugucaagaaccacugg	agugguccuaaacauuucacaa	agugguccuaaacauuucacaauugugcuacagaacuguugaacugucaagaaccacugg	177	177	rno-miR-3545-3p	chr12:113369097..113369157:-
chr2_3493	uccacugagaggaccacccaca	uggguaggccccucagugaaga	uggguaggccccucagugaagauuucaggacacuuagaucuccacugagaggaccacccaca	155	155	hsa-miR-181a-2-3p	chr2:67513513..67513575:+
chr7_15876	ggaggaggaggaggaggaggag	cgcuucgcuuucucucccg	ggaggaggaggaggaggaggaggaagggcggggucggugggugucucuagcucgcucgcucuuucucgcuucgcuuucucucccg	135	135	mtr-miR5209	chr7:16986484..16986569:+
chr17_40084	ugagcaccaccccucucucaga	gugggaagagggguggggcccgggac	gugggaagagggguggggcccgggacuguacccaugugaggacuauucuugaguccugcucuuguucugagcaccaccccucucucaga	113	112	rno-miR-3547	chr17:25382494..25382583:-
